# Supplementary material for: Holocene and contemporary marine dinoflagellate community patterns predict expansion of generalist dinoflagellate blooms in warming oceans
Source: ISME J. 2025 May 14;19(1):wraf095. doi: 10.1093/ismejo/wraf095 (PMC12133096; doi:10.1093/ismejo/wraf095)
Supplement: 4_Supplementary_Tables_wraf095 [file 4_supplementary_tables_wraf095.xlsx]

## Sheet: Table S1
Table S1 115 main harmful dinoflagellate species in Chinese coastal regions in recent 40 to 60 years [1-5]
Species	Genus		* : the genera abundantly represented in core A11-2
Akashiwo sanguinea	Akashiwo
Alexandrium catenella	Alexandrium	*
Alexandrium minutum
Alexandrium tamarense
Alexandrium leei
Alexandrium pacificum
Alexandrium ostenfeldii
Alexandrium pseudogonyaulax
Alexandrium tamiyavanichi
Amphidinium carterae	Amphidinium
Amphisolenia bidentata	Amphisolenia
Azadinium poporum	Azadinium	*
Ceratium furca	Ceratium	*
Ceratium tripos
Ceratium macroceros
Ceratium breve
Ceratium deflexum
Ceratium massiliense
Ceratium trichoceros
Ceratium breve v. parallelum
Cochlodinium fulvescens	Cochlodinium
Cochlodinium polykrikoides
Coolia malayensis	Coolia
Coolia monotis
Dinophysis acuminata	Dinophysis
Dinophysis caudata
Dinophysis fortii
Dinophysis ovum
Fukuyoa ruetzleri	Fukuyoa
Gambierdiscus australes	Gambierdiscus
Gambierdiscus caribaeus
Gambierdiscus pacificus
Gambierdiscus toxicus
Gonyaulax polyedra	Gonyaulax	*
Gonyaulax polygramma
Gonyaulax spinifera
Gonyaulax verior
Gonyaulax membranacea
Gymnodinium catenatum	Gymnodinium	*
Gymnodinium pulchellum
Gymnodinium simplex
Gyrodinium spirale	Gyrodinium	*
Gyrodinium dominans
Gyrodinium falcatum
Gyrodinium spirale
Heterocapsa triquetra	Heterocapsa	*
Heterocapsa circularisquama
Heterocapsa bohaiensis
Karenia mikimotoi	Karenia	*
Karenia brevis
Karenia papilionacea
Karlodinium veneficum	Karlodinium	*
Karlodinium digitatum
Karlodinium australe
Katodinium glaucum	Katodinium
Kryptoperidinium triquetrum	Kryptoperidinium
Levanderina fissa	Levanderina
Lingulodinium polyedra	Lingulodinium
Lingulodinium polyedrum
Noctiluca scintillans	Noctiluca	*
Ostreopsis cf. ovata	Ostreopsis
Ostreopsis lenticularis
Oxyrrhis marina	Oxyrrhis
Phalacroma mitra	Phalacroma
Phalacroma rotundatum
Polykrikos kofoidii	Polykrikos	*
Polykrikos geminatum
Prorocentrum micans	Prorocentrum	*
Prorocentrum balticum
Prorocentrum compressum
Prorocentrum cordatum
Prorocentrum shikokuense/Prorocentrum dentatum
Prorocentrum gracile
Prorocentrum lima
Prorocentrum minimum
Prorocentrum sigmoides
Prorocentrum triestinum
Prorocentrum dentatum
Prorocentrum mexicanum
Prorocentrum caipirignum
Prorocentrum concavum
Protoceratium reticulatum	Protoceratium
Protodinium simplex	Protodinium	*
Protoperidinium depressum	Protoperidinium	*
Protoperidinium bipes
Protoperidinium conicum
Protoperidinium divaricatum
Protoperidinium divergens
Protoperidinium elegans
Protoperidinium leonis
Protoperidinium oblongum
Protoperidinium oceanicum
Protoperidinium pellucidum
Protoperidinium pentagonum
Protoperidinium divergens
Protoperidinium quinquecorne
Protoperidinium claudicans
Pyrocystis fusiformis	Pyrocystis
Pyrophacus steinii	Pyrophacus
Pyrophacus steinii
Pyrophacus horologium
Scrippsiella trochoidea	Scrippsiella	*
Takayama pulchella	Takayama
Takayama xiamenensis
Takayama tasmanica
Tripos deflexus	Tripos	*
Tripos furca
Tripos furca f. cugrammaam
Tripos fusus
Tripos humilis
Tripos macroceros
Tripos massiliensis
Tripos muelleri
Tripos trichoceros
Vulcanodinium rugosum	Vulcanodinium
References:
1. Gu H, Wu Y, Lü S, Lu D, Tang YZ, Qi Y (2022) Emerging harmful algal bloom species over the last four decades in China. Harmful Algae 111: 102059.
2. Chen NS, Huang HL (2021) Advances in the study of biodiversity of phytoplankton and red tide species in China (I): the Bohai Sea. Oceanologia et Limnologia Sinica 52: 346-362.
3. Chen NS, Zhang MJ (2021) Advances in the study of biodiversity of phytoplankton and red tide species in China (III): the South China Sea. Oceanologia et Limnologia Sinica 52: 385-401.
4. Chen NS, Chen Y (2021) Advances in the study of biodiversity of phytoplankton and red tide species in China (II): the East China Sea. Oceanologia et Limnologia Sinica 52: 363-384.
5. Chen NS, Cui ZM, Xu Q (2021) Advances in the study of biodiversity of phytoplankton and red tide species in China (IV): the Changjiang Estuary. Oceanologia et Limnologia Sinica 52: 402-417.

## Sheet: Table S2
Table S2 Records of harmful dinoflagellate blooms in Chinese coastal regions from 1980 to 2023
Bloom record	Year	Location	Latitude °N	Longitude °E	Main dinoflagellate genera
1	2002	Tianjin	38.9931	117.731	Prorocentrum
2	2004	Tianjin	39.0084	117.676	Gymnodinium
3	2004	Tianjin	39.0409	117.641	Gymnodinium
4	2004	Tianjin	39.0097	117.909	Heterosigma
					Karenia
5	2004	Tianjin	38.9615	117.993	Gymnodinium
6	2005	Tianjin	38.9958	117.722	Gymnodinium
7	2006	Tianjin	39.9061	119.602	Heterosigma
8	2006	Tianjin	38.8967	117.65	Heterosigma
9	2006	Tianjin	39.1389	117.96	Noctiluca
10	2016	Tianjin	38.9047	117.757	Cochlodinium
					Ceratium
					Gymnodinium
					Ceratium
					Alexandrium
					Scrippsiella
					Akashiwo
11	2010	Tianjin	38.982	117.84	Noctiluca
12	2013	Tianjin	39.1671	117.845	Noctiluca
13	2014	Tianjin	39.0714	117.783	Cochlodinium
					Ceratium
14	2015	Tianjin	38.8917	117.768	Cochlodinium
15	2017	Tianjin	39.1622	117.86	Ceratium
16	2020	Tianjin	39.1284	117.85	Cochlodinium
					Scrippsiella
					Ceratium
					Akashiwo
17	2023	Tianjin	38.9919	117.883	Scrippsiella
					Margalefidinium
18	1990	Hebei	38.5114	117.785	Noctiluca
19	1990	Hebei	39.8765	119.582	Noctiluca
20	1990	Hebei	38.5362	117.713	Noctiluca
21	1991	Hebei	38.4751	117.656	Noctiluca
22	1991	Hebei	38.5257	117.676	Gonyaulax
23	1991	Hebei	38.4751	117.656	Gonyaulax
24	1991	Hebei	38.4821	117.855	Prorocentrum
25	1991	Hebei	38.4801	117.653	Prorocentrum
26	1991	Hebei	38.5362	117.785	Prorocentrum
27	2002	Hebei	39.6443	119.428	Noctiluca
28	2002	Hebei	39.5637	119.284	Noctiluca
29	2002	Hebei	39.2049	118.997	Noctiluca
30	2002	Hebei	39.2049	118.997	Gymnodinium
					Noctiluca
31	2002	Hebei	38.317	117.905	Noctiluca
32	2004	Hebei	39.8549	119.538	Noctiluca
33	2004	Hebei	39.8494	119.533	Noctiluca
34	2006	Hebei	39.9061	119.606	Noctiluca
35	2006	Hebei	39.7845	119.489	Noctiluca
36	2006	Hebei	38.3381	117.766	Noctiluca
37	2007	Hebei	39.9044	119.571	Heterosigma
38	2007	Hebei	39.9846	119.834	Gymnodinium
39	2007	Hebei	39.8156	119.503	Gymnodinium
					Ceratium
40	2009	Hebei	39.4919	119.344	Noctiluca
41	2009	Hebei	39.5896	119.278	Cochlodinium
42	2009	Hebei	39.2147	117.808	Heterosigma
43	2014	Hebei	39.9353	119.6	Noctiluca
44	2014	Hebei	38.9137	119.723	Karenia
45	2015	Hebei	40.222	120.789	Noctiluca
46	2022	Hebei	39.9108	119.631	Scrippsiella
47	2022	Hebei	39.9195	119.647	Ceratium
48	1985	Liaoning	38.9917	121.659	Heterosigma
49	1986	Liaoning	38.9533	121.717	Heterosigma
50	1987	Liaoning	38.9725	121.659	Heterosigma
51	1989	Liaoning	38.9468	121.594	Heterosigma
52	1990	Liaoning	38.7262	121.421	Noctiluca
53	1990	Liaoning	38.79	121.37	Noctiluca
54	1990	Liaoning	38.8507	121.577	Noctiluca
55	1990	Liaoning	38.9661	121.643	Heterosigma
56	1990	Liaoning	39.0173	121.725	Heterosigma
57	1991	Liaoning	40.352	122.169	Noctiluca
58	1991	Liaoning	40.2863	121.992	Noctiluca
59	1991	Liaoning	38.8507	121.553	Heterosigma
60	1992	Liaoning	38.8507	121.577	Heterosigma
61	1994	Liaoning	39.3175	122.57	Noctiluca
62	1995	Liaoning	38.8507	121.553	Noctiluca
63	1999	Liaoning	40.7609	120.99	Noctiluca
64	1999	Liaoning	38.9655	120.983	Noctiluca
65	1999	Liaoning	38.4262	120.907	Noctiluca
66	1999	Liaoning	39.0833	120.883	Noctiluca
67	1999	Liaoning	38.4646	121.003	Noctiluca
68	1999	Liaoning	38.8305	121.614	Noctiluca
69	2001	Liaoning	40.6668	122.235	Noctiluca
70	2001	Liaoning	40.352	122.169	Noctiluca
71	2001	Liaoning	39.7866	124.162	Ceratium
72	2001	Liaoning	40.9952	122.373	Noctiluca
73	2001	Liaoning	40.7212	121.476	Noctiluca
74	2002	Liaoning	40.6739	120.829	Noctiluca
75	2004	Liaoning	40.5017	120.86	Noctiluca
76	2004	Liaoning	40.6143	120.806	Noctiluca
77	2004	Liaoning	39.0333	121.85	Noctiluca
78	2004	Liaoning	39.0119	122.028	Alexandrium
79	2004	Liaoning	38.8667	121.683	Alexandrium
80	2005	Liaoning	38.9923	121.681	Gyrodinium
81	2005	Liaoning	40.352	122.169	Noctiluca
82	2006	Liaoning	39.3833	123.067	Noctiluca
83	2006	Liaoning	40.7609	120.99	Noctiluca
84	2007	Liaoning	40.0008	119.91	Gymnodinium
85	2011	Liaoning	39.2727	122.589	Noctiluca
86	2014	Liaoning	40.0376	121.86	Noctiluca
87	2021	Liaoning	39.0001	121.675	Alexandrium
88	2023	Liaoning	38.9315	121.616	Alexandrium
89	1989	Shandong	37.4497	118.959	Noctiluca
90	1990	Shandong	37.4497	118.959	Noctiluca
91	1992	Shandong	35.9767	120.995	Noctiluca
92	1992	Shandong	35.9913	121.041	Noctiluca
93	1995	Shandong	37.5857	120.276	Ceratium
94	1995	Shandong	37.9283	120.737	Noctiluca
95	1995	Shandong	37.7187	120.221	Noctiluca
96	1995	Shandong	37.4497	118.959	Noctiluca
97	1997	Shandong	37.9446	120.712	Noctiluca
98	1998	Shandong	40.5095	120.817	Gymnodinium
99	1998	Shandong	37.4497	118.959	Ceratium
100	2000	Shandong	38.6071	117.628	Noctiluca
					Peridinium
101	2004	Shandong	37.4758	121.509	Gymnodinium
102	2004	Shandong	37.491	121.515	Gymnodinium
103	2005	Shandong	37.3519	119.14	Prorocentrum
104	2005	Shandong	36.1305	120.24	Noctiluca
105	2005	Shandong	37.4827	119.043	Heterosigma
106	2005	Shandong	37.4057	118.94	Gymnodinium
107	2005	Shandong	37.4758	121.509	Gymnodinium
108	2005	Shandong	37.4811	121.476	Gymnodinium
109	2005	Shandong	37.5827	121.323	Gymnodinium
110	2006	Shandong	37.9248	120.766	Alexandrium
111	2007	Shandong	36.0547	120.383	Heterosigma
112	2007	Shandong	37.4611	121.51	Gymnodinium
113	2009	Shandong	36.0596	120.385	Noctiluca
114	2009	Shandong	36.7991	121.653	Noctiluca
115	2009	Shandong	36.0487	120.38	Noctiluca
116	2009	Shandong	35.4108	119.58	Noctiluca
117	2009	Shandong	36.6546	121.425	Noctiluca
118	2009	Shandong	37.6414	121.49	Heterosigma
119	2009	Shandong	37.4758	121.509	Gymnodinium
120	2021	Shandong	37.5002	118.94	Akashiwo
121	2021	Shandong	37.4482	121.574	Gonyaulax
122	2022	Shandong	37.4684	118.945	Noctiluca
123	2004	Jiangsu	34.8317	119.445	Noctiluca
124	2004	Jiangsu	34.9357	119.205	Gonyaulax
125	2005	Jiangsu	34.9357	119.205	Gymnodinium
126	2005	Jiangsu	34.9357	119.205	Gymnodinium
127	2006	Jiangsu	34.7933	119.482	Gymnodinium
128	2008	Jiangsu	34.7934	119.494	Heterosigma
					Amphidinium
129	2009	Jiangsu	34.7674	119.413	Karenia
130	2010	Jiangsu	34.7489	119.453	Gymnodinium
131	2013	Jiangsu	34.9277	119.203	Heterosigma
132	2017	Jiangsu	34.6792	119.466	Gymnodinium
133	1982	Shanghai	31.3251	122.566	Noctiluca
134	1982	Shanghai	31.3251	122.566	Noctiluca
135	1986	Shanghai	30.7665	122.696	Noctiluca
136	1987	Shanghai	30.573	122.283	Noctiluca
137	1987	Shanghai	30.7745	122.374	Noctiluca
138	1987	Shanghai	30.6999	122.639	Noctiluca
139	1988	Shanghai	31.9005	122.372	Noctiluca
140	1988	Shanghai	31.3024	122.25	Noctiluca
141	1988	Shanghai	31.665	122.186	Noctiluca
142	1988	Shanghai	31.6226	122.269	Noctiluca
143	2001	Shanghai	30.3333	122.333	Prorocentrum
144	2002	Shanghai	30	122.4	Prorocentrum
145	2006	Shanghai	31.2827	122.373	Prorocentrum
146	2006	Shanghai	31.5453	121.361	Noctiluca
147	2016	Shanghai	31.4348	122.053	Prorocentrum
148	2004	Zhejiang	26.6333	120.433	Prorocentrum
149	2004	Zhejiang	27.4333	121.067	Prorocentrum
150	2004	Zhejiang	27.4667	121.083	Prorocentrum
151	2004	Zhejiang	30.3903	122.228	Prorocentrum
152	2004	Zhejiang	28.8	122.283	Prorocentrum
153	2004	Zhejiang	27.4333	121.067	Prorocentrum
154	2004	Zhejiang	27.4333	121.067	Prorocentrum
155	2004	Zhejiang	30.7	122.533	Prorocentrum
156	2004	Zhejiang	28.5103	121.796	Prorocentrum
157	2004	Zhejiang	28.8738	122.213	Prorocentrum
					Alexandrium
158	2004	Zhejiang	27.4667	121.083	Prorocentrum
159	2004	Zhejiang	29.9823	122.432	Prorocentrum
160	2004	Zhejiang	29.4432	122.184	Prorocentrum
161	2004	Zhejiang	29.2167	122.233	Prorocentrum
162	2004	Zhejiang	28.369	121.302	Prorocentrum
163	2004	Zhejiang	30.7052	122.649	Prorocentrum
164	2004	Zhejiang	29.9667	122.467	Prorocentrum
165	2004	Zhejiang	28.5019	121.849	Prorocentrum
166	2004	Zhejiang	28.2433	121.657	Prorocentrum
167	2004	Zhejiang	27.2333	120.667	Prorocentrum
168	2004	Zhejiang	29.0667	122.15	Prorocentrum
169	2004	Zhejiang	27.8167	121.15	Prorocentrum
170	2004	Zhejiang	27.8594	121.165	Prorocentrum
171	2004	Zhejiang	29.5833	121.833	Prorocentrum
172	2004	Zhejiang	29.65	121.942	Gymnodinium
173	2004	Zhejiang	29.8701	122.447	Prorocentrum
174	2004	Zhejiang	29.8177	122.332	Prorocentrum
175	2004	Zhejiang	29.2278	122.167	Prorocentrum
176	2004	Zhejiang	29.2231	122.409	Prorocentrum
					Alexandrium
177	2004	Zhejiang	28.488	121.625	Prorocentrum
178	2004	Zhejiang	27.35	120.75	Prorocentrum
179	2004	Zhejiang	28.7	121.8	Prorocentrum
180	2004	Zhejiang	27.4469	121.069	Noctiluca
					Prorocentrum
181	2004	Zhejiang	27.8217	121.224	Prorocentrum
182	2004	Zhejiang	29.0879	122.157	Prorocentrum
183	2004	Zhejiang	30.7072	122.726	Prorocentrum
184	2004	Zhejiang	28.4217	121.872	Prorocentrum
185	2004	Zhejiang	27.4576	121.09	Gymnodinium
186	2004	Zhejiang	30.7167	122.8	Prorocentrum
187	2005	Zhejiang	28.0811	121.284	Noctiluca
188	2005	Zhejiang	28.5217	122.563	Noctiluca
189	2005	Zhejiang	29.65	122	Prorocentrum
190	2005	Zhejiang	29.6567	122.477	Alexandrium
191	2005	Zhejiang	30.75	122.783	Prorocentrum
					Gymnodinium
192	2005	Zhejiang	29.7836	122.261	Prorocentrum
193	2005	Zhejiang	29.8674	122.456	Gymnodinium
194	2005	Zhejiang	29.7533	122.317	Gymnodinium
195	2005	Zhejiang	27.4475	120.987	Prorocentrum
					Gymnodinium
196	2005	Zhejiang	27.8139	121.197	Gymnodinium
197	2005	Zhejiang	30.6627	122.728	Gymnodinium
198	2005	Zhejiang	28.4583	121.88	Gymnodinium
199	2005	Zhejiang	28.465	121.895	Gymnodinium
200	2005	Zhejiang	28.0811	121.284	Gymnodinium
201	2005	Zhejiang	27.2897	120.531	Gymnodinium
202	2005	Zhejiang	30.2098	122.388	Prorocentrum
203	2005	Zhejiang	29.3833	122.383	Prorocentrum
204	2005	Zhejiang	30.75	122.783	Prorocentrum
205	2005	Zhejiang	30.6995	122.011	Prorocentrum
206	2005	Zhejiang	27.6347	120.669	Karenia
207	2005	Zhejiang	31.0333	122.317	Prorocentrum
208	2005	Zhejiang	29.1333	121.517	Prorocentrum
209	2005	Zhejiang	27.0389	121.039	Karenia
210	2005	Zhejiang	27.4861	121.068	Karenia
211	2005	Zhejiang	27.0389	121.039	Gymnodinium
212	2005	Zhejiang	30.75	122.783	Prorocentrum
213	2005	Zhejiang	29.8101	122.354	Prorocentrum
214	2005	Zhejiang	27.475	121.057	Karenia
215	2005	Zhejiang	27.4333	121.067	Karenia
216	2006	Zhejiang	29.7833	123.2	Noctiluca
217	2006	Zhejiang	29.8875	122.579	Prorocentrum
218	2006	Zhejiang	27.4642	121.064	Prorocentrum
219	2006	Zhejiang	29.9198	122.402	Prorocentrum
220	2006	Zhejiang	29.5675	121.734	Prorocentrum
221	2006	Zhejiang	30.668	122.776	Prorocentrum
222	2006	Zhejiang	30.7252	122.781	Prorocentrum
223	2006	Zhejiang	29.8826	122.467	Prorocentrum
224	2006	Zhejiang	28.9673	122.3	Prorocentrum
225	2006	Zhejiang	28.8942	122.157	Prorocentrum
					Karenia
226	2006	Zhejiang	27.4783	121.12	Prorocentrum
					Karenia
227	2006	Zhejiang	28.4536	121.879	Prorocentrum
228	2006	Zhejiang	27.4642	121.064	Prorocentrum
229	2006	Zhejiang	29.9167	122.416	Karenia
230	2006	Zhejiang	27.4772	121.06	Noctiluca
231	2006	Zhejiang	29.8934	122.525	Prorocentrum
					Karenia
232	2006	Zhejiang	28.1	121.367	Prorocentrum
					Karenia
233	2006	Zhejiang	28.8942	122.157	Karenia
234	2006	Zhejiang	28.8942	122.157	Karenia
235	2006	Zhejiang	30.7613	122.737	Prorocentrum
236	2006	Zhejiang	28.4544	121.882	Karenia
237	2006	Zhejiang	28.2031	121.47	Karenia
238	2006	Zhejiang	30.1876	122.411	Prorocentrum
239	2006	Zhejiang	29.8305	122.407	Prorocentrum
240	2006	Zhejiang	27.1647	120.43	Karenia
241	2006	Zhejiang	29.2833	122.272	Karenia
242	2006	Zhejiang	29.8861	122.436	Karenia
243	2006	Zhejiang	27.861	121.154	Gonyaulax
					Scrippsiella
244	2006	Zhejiang	29.5675	121.734	Scrippsiella
245	2007	Zhejiang	28.4719	121.845	Prorocentrum
246	2007	Zhejiang	27.4788	121.058	Prorocentrum
247	2007	Zhejiang	27.4455	121.069	Prorocentrum
248	2007	Zhejiang	29.2633	122.242	Prorocentrum
249	2007	Zhejiang	28.2332	121.649	Prorocentrum
250	2007	Zhejiang	27.4473	121.035	Prorocentrum
251	2007	Zhejiang	28.2332	121.649	Karenia
252	2007	Zhejiang	27.2981	120.526	Karenia
253	2007	Zhejiang	28.4586	121.878	Karenia
254	2007	Zhejiang	29.9186	122.41	Scrippsiella
					Gonyaulax
255	2007	Zhejiang	29.2133	122.02	Gonyaulax
256	2007	Zhejiang	28.8947	122.277	Gonyaulax
257	2007	Zhejiang	28.4639	121.891	Gonyaulax
258	2007	Zhejiang	29.8833	122.567	Noctiluca
					Gonyaulax
259	2008	Zhejiang	27.3593	120.597	Karenia
					Prorocentrum
260	2008	Zhejiang	27.4667	121.083	Prorocentrum
261	2008	Zhejiang	28.9243	122.237	Prorocentrum
262	2008	Zhejiang	27.8702	121.286	Karenia
263	2008	Zhejiang	29.7833	122.667	Prorocentrum
264	2008	Zhejiang	30.1667	122.867	Prorocentrum
265	2008	Zhejiang	27.4667	121.083	Prorocentrum
266	2008	Zhejiang	30.1667	122.867	Prorocentrum
267	2008	Zhejiang	30.75	122.783	Prorocentrum
268	2008	Zhejiang	27.7249	120.927	Prorocentrum
269	2008	Zhejiang	29.7833	122.667	Prorocentrum
270	2008	Zhejiang	28.4217	121.872	Prorocentrum
271	2008	Zhejiang	30.45	122.433	Prorocentrum
272	2008	Zhejiang	27.4667	121.083	Prorocentrum
273	2008	Zhejiang	28.6822	121.945	Prorocentrum
274	2008	Zhejiang	29.4397	122.168	Prorocentrum
275	2008	Zhejiang	29.5675	121.734	Noctiluca
276	2008	Zhejiang	27.8362	121.157	Prorocentrum
277	2008	Zhejiang	28.4167	121.667	Prorocentrum
278	2008	Zhejiang	30.4513	122.296	Prorocentrum
279	2008	Zhejiang	30.45	122.433	Prorocentrum
280	2009	Zhejiang	28.47	121.83	Gymnodinium
281	2009	Zhejiang	28.4167	121.667	Prorocentrum
282	2009	Zhejiang	27.8362	121.157	Karenia
283	2009	Zhejiang	28.2332	121.649	Karenia
284	2009	Zhejiang	27.3593	120.597	Prorocentrum
285	2009	Zhejiang	30.7198	122.811	Prorocentrum
286	2009	Zhejiang	28.4167	121.667	Noctiluca
287	2009	Zhejiang	31.0333	122.317	Prorocentrum
288	2009	Zhejiang	29.9122	122.467	Prorocentrum
289	2009	Zhejiang	27.5768	120.537	Karenia
290	2009	Zhejiang	27.4788	121.058	Heterosigma
291	2009	Zhejiang	28.4697	121.456	Karenia
292	2009	Zhejiang	27.8833	121.15	Karenia
293	2009	Zhejiang	28.4167	121.667	Karenia
294	2009	Zhejiang	29.7833	122.667	Ceratium
295	2010	Zhejiang	27.3593	120.597	Prorocentrum
296	2010	Zhejiang	30.7236	122.431	Prorocentrum
297	2010	Zhejiang	29.7833	122.667	Prorocentrum
298	2010	Zhejiang	27.4667	121.083	Prorocentrum
299	2010	Zhejiang	27.4295	120.739	Prorocentrum
300	2011	Zhejiang	27.4064	120.639	Prorocentrum
301	2011	Zhejiang	30.1905	122.681	Prorocentrum
302	2012	Zhejiang	27.4667	121.083	Karenia
303	2012	Zhejiang	27.8362	121.157	Karenia
304	2012	Zhejiang	30.7292	122.436	Karenia
305	2013	Zhejiang	27.4295	120.739	Prorocentrum
306	2013	Zhejiang	28.0973	121.294	Prorocentrum
307	2013	Zhejiang	29.4165	122.224	Prorocentrum
308	2013	Zhejiang	30.1452	122.748	Prorocentrum
309	2013	Zhejiang	29.9608	122.413	Prorocentrum
310	2014	Zhejiang	30.7292	122.436	Prorocentrum
311	2014	Zhejiang	30.1349	122.766	Prorocentrum
312	2014	Zhejiang	30.004	122.364	Prorocentrum
313	2014	Zhejiang	29.9115	122.438	Prorocentrum
314	2014	Zhejiang	28.282	121.462	Prorocentrum
315	2014	Zhejiang	27.4295	120.739	Prorocentrum
316	2015	Zhejiang	28.881	122.256	Prorocentrum
317	2015	Zhejiang	27.4667	121.083	Gonyaulax
318	2016	Zhejiang	30.8516	122.706	Prorocentrum
319	2016	Zhejiang	29.8889	122.448	Prorocentrum
320	2016	Zhejiang	29.4289	122.128	Prorocentrum
321	2016	Zhejiang	30.7097	122.816	Prorocentrum
322	2016	Zhejiang	27.5579	120.707	Prorocentrum
323	2016	Zhejiang	30.7821	122.741	Prorocentrum
324	2016	Zhejiang	30.7025	122.811	Prorocentrum
325	2017	Zhejiang	28.8848	122.255	Prorocentrum
326	2017	Zhejiang	29.0255	122.17	Karenia
327	2017	Zhejiang	29.774	122.383	Karenia
328	2017	Zhejiang	29.4284	122.187	Karenia
329	2017	Zhejiang	28.1696	121.645	Karenia
330	2018	Zhejiang	29.0294	122.17	Prorocentrum
331	2019	Zhejiang	29.2336	122.514	Prorocentrum
332	2019	Zhejiang	27.7297	121.198	Prorocentrum
333	2019	Zhejiang	28.8754	122.255	Prorocentrum
334	2020	Zhejiang	27.839	121.498	Prorocentrum
335	2020	Zhejiang	28.8764	122.262	Prorocentrum
336	2020	Zhejiang	28.0856	121.517	Prorocentrum
337	2020	Zhejiang	28.379	121.732	Prorocentrum
338	2021	Zhejiang	27.8003	120.979	Prorocentrum
339	2021	Zhejiang	28.5553	121.737	Prorocentrum
340	2021	Zhejiang	27.5406	120.862	Prorocentrum
341	2021	Zhejiang	28.0704	121.341	Akashiwo
342	2022	Zhejiang	27.8674	120.957	Azadinium
343	2022	Zhejiang	28.4525	121.901	Prorocentrum
344	2022	Zhejiang	28.0886	121.523	Prorocentrum
345	2023	Zhejiang	27.468	121.057	Prorocentrum
346	2023	Zhejiang	28.8828	122.263	Prorocentrum
347	2023	Zhejiang	28.4189	121.767	Prorocentrum
348	2023	Zhejiang	27.7868	121.079	Maligrafidinium
349	1981	Zhejiang	29.0701	122.302	Noctiluca
350	1981	Zhejiang	28.6433	122.213	Noctiluca
351	1982	Zhejiang	30.0429	122.356	Noctiluca
352	1982	Zhejiang	29.9853	122.208	Noctiluca
353	1983	Zhejiang	29.5833	121.667	Gymnodinium
354	1986	Zhejiang	29.1957	122.412	Noctiluca
355	1987	Zhejiang	28.4697	121.456	Noctiluca
356	1988	Zhejiang	31.08	122.09	Noctiluca
357	1988	Zhejiang	29.5675	121.734	Ceratium
358	1989	Zhejiang	27.9572	120.88	Noctiluca
359	1989	Zhejiang	29.5675	121.734	Noctiluca
360	1990	Zhejiang	27.93	120.9	Noctiluca
361	1991	Zhejiang	29.5675	121.734	Peridinium
362	1991	Zhejiang	28.14	121.31	Noctiluca
363	1992	Zhejiang	30.78	122.19	Noctiluca
364	1992	Zhejiang	27.6676	120.982	Prorocentrum
365	1992	Zhejiang	27.56	121.198	Noctiluca
366	1993	Zhejiang	30.75	122.49	Noctiluca
367	1997	Zhejiang	30.75	122.61	Noctiluca
368	2000	Zhejiang	30.125	122.775	Prorocentrum
					Peridinium
369	2000	Zhejiang	28.47	121.83	Prorocentrum
					Peridinium
370	2001	Zhejiang	30.3333	122.333	Prorocentrum
					Prorocentrum
371	2001	Zhejiang	29.7	122.267	Prorocentrum
372	2001	Zhejiang	27.45	121.008	Prorocentrum
373	2001	Zhejiang	28.4217	121.872	Prorocentrum
374	2001	Zhejiang	29.64	121.81	Prorocentrum
375	2001	Zhejiang	27.5442	120.763	Prorocentrum
376	2001	Zhejiang	29.54	122.205	Prorocentrum
377	2002	Zhejiang	30.2169	122.662	Noctiluca
378	2002	Zhejiang	30.2167	122.7	Noctiluca
379	2002	Zhejiang	29.8617	122.708	Prorocentrum
380	2002	Zhejiang	30.1416	122.272	Prorocentrum
381	2002	Zhejiang	29.8	122.4	Prorocentrum
382	2002	Zhejiang	29.758	122.271	Prorocentrum
					Alexandrium
383	2002	Zhejiang	30.26	122.076	Prorocentrum
					Alexandrium
384	2002	Zhejiang	30.1959	122.268	Noctiluca
385	2002	Zhejiang	28.4835	121.87	Alexandrium
386	2002	Zhejiang	28.2055	121.143	Prorocentrum
387	2002	Zhejiang	30.6833	122.583	Prorocentrum
					Alexandrium
388	2002	Zhejiang	30.2333	122.3	Prorocentrum
389	2002	Zhejiang	30.925	122.517	Prorocentrum
390	2002	Zhejiang	29.6153	122.212	Prorocentrum
391	2002	Zhejiang	30.2333	122.3	Noctiluca
392	2002	Zhejiang	29.5417	121.758	Gymnodinium
393	2002	Zhejiang	27.5	121.1	Gymnodinium
394	2003	Zhejiang	30.9167	122.583	Prorocentrum
395	2003	Zhejiang	27.4667	121.083	Prorocentrum
					Gymnodinium
					Scrippsiella
396	1981	Fujian	26.213	119.402	Noctiluca
397	1984	Fujian	26.213	119.402	Noctiluca
398	1986	Fujian	24.6438	118.164	Noctiluca
399	1986	Fujian	24.2846	118.052	Gymnodinium
400	1986	Fujian	23.7564	117.405	Gymnodinium
401	1989	Fujian	25.719	119.384	Noctiluca
402	1989	Fujian	24.2846	118.052	Gymnodinium
403	1990	Fujian	26.8851	120.005	Gymnodinium
404	1991	Fujian	26.9432	120.352	Prorocentrum
405	1991	Fujian	26.9432	120.352	Prorocentrum
406	2001	Fujian	26.6927	120.338	Noctiluca
407	2001	Fujian	26.1816	119.707	Gymnodinium
408	2002	Fujian	26.6846	120.345	Noctiluca
					Alexandrium
409	2002	Fujian	26.6846	120.345	Noctiluca
410	2002	Fujian	26.5704	119.931	Noctiluca
411	2002	Fujian	26.8382	120.229	Prorocentrum
					Gymnodinium
412	2002	Fujian	26.3897	119.941	Prorocentrum
					Noctiluca
413	2002	Fujian	26.4094	119.726	Noctiluca
414	2002	Fujian	28.4556	121.886	Noctiluca
415	2002	Fujian	30	122.4	Prorocentrum
					Gymnodinium
416	2002	Fujian	26.5704	119.931	Noctiluca
					Gymnodinium
417	2004	Fujian	26.7586	120.342	Prorocentrum
418	2004	Fujian	26.7074	120.365	Prorocentrum
419	2004	Fujian	26.6333	120.433	Prorocentrum
420	2004	Fujian	27.0934	120.558	Prorocentrum
421	2004	Fujian	29.2167	122.233	Prorocentrum
422	2004	Fujian	29.9667	122.467	Prorocentrum
423	2004	Fujian	27.8167	121.15	Noctiluca
424	2004	Fujian	30.1	122.617	Noctiluca
425	2004	Fujian	27.8217	121.224	Noctiluca
426	2005	Fujian	25.4627	119.845	Noctiluca
427	2005	Fujian	26.9205	120.213	Noctiluca
428	2005	Fujian	26.3061	119.794	Gymnodinium
429	2005	Fujian	27.0389	121.039	Gymnodinium
430	2005	Fujian	27.0389	121.039	Noctiluca
431	2007	Fujian	26.2515	119.637	Prorocentrum
432	2007	Fujian	28.4719	121.845	Noctiluca
433	2007	Fujian	26.8572	120.147	Prorocentrum
434	2007	Fujian	24.4773	118.032	Noctiluca
435	2007	Fujian	26.2438	119.662	Karenia
436	2007	Fujian	26.9217	120.216	Karenia
437	2007	Fujian	25.4627	119.845	Karenia
					Karenia
					Gonyaulax
438	2008	Fujian	25.4627	119.845	Akashiwo
439	2008	Fujian	26.3034	119.895	Prorocentrum
440	2008	Fujian	25.4993	119.809	Prorocentrum
441	2008	Fujian	28.4167	121.667	Prorocentrum
442	2008	Fujian	27.35	120.75	Prorocentrum
443	2008	Fujian	30.1667	122.867	Prorocentrum
444	2008	Fujian	27.0538	120.467	Prorocentrum
445	2008	Fujian	26.7034	119.701	Prorocentrum
446	2008	Fujian	27.35	120.75	Prorocentrum
					Prorocentrum
447	2009	Fujian	24.6417	118.165	Akashiwo
448	2009	Fujian	26.8665	120.136	Prorocentrum
449	2009	Fujian	24.1794	118.447	Noctiluca
450	2009	Fujian	31.0333	122.317	Noctiluca
451	2009	Fujian	25.5132	119.811	Noctiluca
452	2009	Fujian	26.9454	120.376	Noctiluca
453	2010	Fujian	25.7481	119.738	Prorocentrum
					Noctiluca
454	2010	Fujian	27.35	120.75	Prorocentrum
455	2010	Fujian	25.2475	119.439	Prorocentrum
456	2010	Fujian	26.6798	120.163	Prorocentrum
457	2010	Fujian	26.2586	119.733	Prorocentrum
458	2012	Fujian	28.1164	121.499	Karenia
459	2012	Fujian	25.0581	118.886	Karenia
460	2012	Fujian	25.4443	119.649	Karenia
461	2012	Fujian	26.4211	119.801	Karenia
462	2012	Fujian	25.5159	119.807	Karenia
463	2012	Fujian	25.0662	119.142	Karenia
464	2012	Fujian	25.2275	119.54	Karenia
465	2012	Fujian	25.0446	118.907	Karenia
466	2012	Fujian	25.004	119.046	Karenia
467	2014	Fujian	25.2475	119.439	Prorocentrum
468	2015	Fujian	26.8851	120.005	Karenia
469	2022	Fujian	25.6499	119.787	Noctiluca
470	2022	Fujian	25.2139	119.563	Karlodinium
471	2022	Fujian	25.5778	119.85	Karlodinium
					Karenia
472	1981	Guangdong	22.4806	113.945	Gymnodinium
473	1982	Guangdong	22.7131	113.7	Gymnodinium
474	1982	Guangdong	22.4242	113.753	Gymnodinium
475	1982	Guangdong	22.2381	113.799	Gymnodinium
476	1983	Guangdong	22.7798	114.685	Gymnodinium
477	1983	Guangdong	22.5489	114.489	Gymnodinium
478	1984	Guangdong	22.5245	113.964	Gymnodinium
479	1986	Guangdong	22.5156	113.962	Noctiluca
480	1986	Guangdong	22.5182	113.97	Gymnodinium
481	1987	Guangdong	22.5215	113.996	Gymnodinium
482	1987	Guangdong	22.6011	114.419	Noctiluca
483	1988	Guangdong	22.5768	114.411	Noctiluca
484	1988	Guangdong	22.6611	114.645	Noctiluca
485	1988	Guangdong	22.4806	113.945	Noctiluca
					Ceratium
486	1988	Guangdong	22.5287	114.446	Noctiluca
487	1988	Guangdong	22.5612	114.407	Noctiluca
488	1989	Guangdong	22.5733	114.445	Noctiluca
489	1989	Guangdong	22.5815	114.42	Noctiluca
490	1989	Guangdong	22.5815	114.42	Noctiluca
491	1989	Guangdong	22.5802	114.425	Noctiluca
492	1989	Guangdong	22.4519	113.881	Prorocentrum
493	1989	Guangdong	22.3604	113.742	Noctiluca
494	1989	Guangdong	22.5815	114.42	Noctiluca
495	1990	Guangdong	22.5815	114.42	Noctiluca
496	1990	Guangdong	22.5815	114.42	Noctiluca
497	1990	Guangdong	22.5649	114.417	Noctiluca
498	1990	Guangdong	22.5815	114.42	Noctiluca
499	1990	Guangdong	22.5716	114.467	Noctiluca
500	1990	Guangdong	22.5534	114.244	Noctiluca
501	1990	Guangdong	22.553	114.241	Noctiluca
502	1990	Guangdong	22.553	114.241	Noctiluca
503	1990	Guangdong	22.3604	113.742	Noctiluca
504	1990	Guangdong	22.5815	114.42	Noctiluca
505	1990	Guangdong	22.5686	114.471	Noctiluca
506	1991	Guangdong	22.5718	114.464	Noctiluca
507	1991	Guangdong	22.5815	114.42	Gymnodinium
508	1991	Guangdong	22.4667	113.977	Noctiluca
509	1991	Guangdong	22.553	114.241	Noctiluca
510	1991	Guangdong	22.5815	114.42	Gymnodinium
511	1991	Guangdong	22.553	114.241	Noctiluca
512	1991	Guangdong	22.5815	114.42	Noctiluca
513	1991	Guangdong	22.5815	114.42	Noctiluca
514	1991	Guangdong	22.553	114.241	Gonyaulax
515	1991	Guangdong	22.5696	114.4	Gonyaulax
516	1991	Guangdong	22.553	114.241	Noctiluca
517	1991	Guangdong	22.553	114.241	Noctiluca
518	1992	Guangdong	22.584	114.388	Noctiluca
519	1992	Guangdong	22.6633	114.556	Noctiluca
520	1992	Guangdong	22.519	114.863	Noctiluca
521	1992	Guangdong	22.583	114.514	Noctiluca
522	1992	Guangdong	22.5915	114.393	Noctiluca
523	1992	Guangdong	19.3601	108.175	Noctiluca
524	1993	Guangdong	22.7298	113.716	Noctiluca
525	1994	Guangdong	22.5716	114.467	Noctiluca
526	1998	Guangdong	22.6404	114.692	Gymnodinium
527	1998	Guangdong	22.6765	114.525	Scrippsiella
528	1998	Guangdong	22.5401	114.392	Ceratium
529	1998	Guangdong	22.5879	114.573	Noctiluca
530	1999	Guangdong	22.5248	114.404	Gonyaulax
531	1999	Guangdong	22.6416	114.692	Gymnodinium
532	2000	Guangdong	21.65	111.788	Prorocentrum
533	2000	Guangdong	23.2795	116.999	Noctiluca
534	2000	Guangdong	22.6961	114.649	Scrippsiella
					Peridinium
535	2000	Guangdong	22.5992	114.572	Gyrodinium
					Gonyaulax
					Scrippsiella
536	2000	Guangdong	22.4507	114.587	Scrippsiella
537	2000	Guangdong	22.6564	114.538	Scrippsiella
					Peridinium
538	2000	Guangdong	22.6614	114.527	Scrippsiella
539	2000	Guangdong	22.5611	114.417	Scrippsiella
540	2000	Guangdong	22.5952	114.329	Noctiluca
541	2001	Guangdong	22.5611	114.417	Noctiluca
542	2001	Guangdong	22.5217	113.845	Gymnodinium
543	2001	Guangdong	22.5898	114.332	Gonyaulax
544	2001	Guangdong	22.5938	114.358	Gymnodinium
					Heterosigma
545	2001	Guangdong	22.7227	115.055	Noctiluca
					Gonyaulax
					Scrippsiella
546	2002	Guangdong	22.5554	114.275	Scrippsiella
547	2003	Guangdong	22.5902	114.875	Gymnodinium
					Gyrodinium
548	2003	Guangdong	22.6587	114.529	Scrippsiella
					Scrippsiella
549	2003	Guangdong	22.5613	114.265	Scrippsiella
550	2004	Guangdong	22.6752	114.578	Scrippsiella
551	2004	Guangdong	22.6935	114.559	Scrippsiella
552	2004	Guangdong	22.7035	114.576	Scrippsiella
553	2004	Guangdong	22.5381	114.408	Prorocentrum
554	2004	Guangdong	22.5965	114.321	Prorocentrum
555	2004	Guangdong	22.5227	114.382	Prorocentrum
556	2004	Guangdong	22.5743	114.289	Prorocentrum
557	2004	Guangdong	22.5906	114.301	Prorocentrum
558	2005	Guangdong	21.9725	113.728	Noctiluca
559	2005	Guangdong	22.2691	113.843	Gymnodinium
560	2005	Guangdong	21.9034	113.18	Gymnodinium
561	2005	Guangdong	22.5148	114.447	Ceratium
562	2007	Guangdong	21.5848	111.9	Akashiwo
563	2007	Guangdong	22.1422	113.815	Cochlodinium
564	2007	Guangdong	22.4796	113.857	Gyrodinium
565	2007	Guangdong	22.4775	113.914	Cochlodinium
566	2008	Guangdong	22.6084	114.395	Noctiluca
567	2008	Guangdong	22.5763	114.415	Noctiluca
568	2008	Guangdong	22.5227	114.382	Noctiluca
569	2008	Guangdong	22.6023	114.322	Prorocentrum
570	2008	Guangdong	22.6116	114.927	Gyrodinium
571	2009	Guangdong	22.6027	114.418	Noctiluca
572	2009	Guangdong	22.6087	114.376	Noctiluca
573	2009	Guangdong	22.4299	113.79	Amphidinium
574	2009	Guangdong	22.4631	113.885	Gyrodinium
575	2009	Guangdong	22.3162	113.67	Cochlodinium
576	2014	Guangdong	22.6702	114.652	Akashiwo
577	2014	Guangdong	21.4835	111.249	Noctiluca
578	2016	Guangdong	22.7546	115.057	Akashiwo
579	2016	Guangdong	21.3785	110.751	Akashiwo
580	2016	Guangdong	20.5675	109.829	Noctiluca
581	2020	Guangdong	22.5234	113.999	Heterosigma
582	2021	Guangxi	21.0471	109.094	Noctiluca
583	1991	Hainan	19.8951	109.502	Noctiluca
584	1991	Hainan	19.7669	109.044	Noctiluca
585	1991	Hainan	19.2502	111.076	Gonyaulax
